# Supplementary material for: Mapping the effects of pregnancy on resting state brain activity, white matter microstructure, neural metabolite concentrations and grey matter architecture
Source: Nat Commun. 2022 Nov 22;13:6931. doi: 10.1038/s41467-022-33884-8 (PMC9681770; doi:10.1038/s41467-022-33884-8)
Supplement: Supplementary file 3 — Source Data [file 41467_2022_33884_MOESM3_ESM.zip]

Archive with 3 entries (3 files):
- Source Data/Source Data 1.xlsx
- Source Data/Source Data 2.xlsx
- Source Data/Source Data 3.xlsx
