# Supplementary material for: Mapping the effects of pregnancy on resting state brain activity, white matter microstructure, neural metabolite concentrations and grey matter architecture
Source: Nat Commun. 2022 Nov 22;13:6931. doi: 10.1038/s41467-022-33884-8 (PMC9681770; doi:10.1038/s41467-022-33884-8)
Supplement: Supplementary file 3 — Source Data [file 41467_2022_33884_MOESM3_ESM.zip › Source Data/Source Data 1.xlsx]

## Sheet: Sheet1
group	Individual PRE-to-POST GM signal change values per region
1=pregnancy group, 2=control group	Frontal	R STS	L STS/TPJ	Precuneus	R TPJ
1	-0.0223993	-0.0220837	-0.01982	-0.0242807	-0.0167579
1	-0.011444	-0.0068649	-0.0086054	-0.0103994	-0.0058624
1	-0.0146105	-0.0221516	-0.0186974	-0.0208507	-0.018619
1	-0.0214446	-0.0212834	-0.0196254	-0.0229909	-0.0198556
1	-0.0166611	-0.021163	-0.0221585	-0.0264189	-0.0182956
1	-0.0231965	-0.0234376	-0.0210601	-0.0195279	-0.021867
1	-0.00782391	-0.0131464	-0.0101501	-0.009335	-0.0101993
1	-0.0194441	-0.022454	-0.0183635	-0.017183	-0.0201358
1	-0.0192236	-0.018294	-0.0167517	-0.022045	-0.0123116
1	-0.00696712	-0.0082526	-0.0061702	-0.0100854	-0.0100249
1	-0.0164043	-0.0206067	-0.0163918	-0.014293	-0.015233
1	-0.0222414	-0.0247509	-0.0192436	-0.0177997	-0.0146254
1	-0.0126292	-0.0162337	-0.0170529	-0.0143173	-0.0121962
1	-0.0152416	-0.0179875	-0.0187686	-0.0163751	-0.0143461
1	-0.00246093	-0.0064892	-0.0038563	0.0007399	-0.0012683
1	-0.0169355	-0.0203447	-0.0190238	-0.0209579	-0.0175373
1	-0.0108532	-0.0089938	-0.0084279	-0.0064092	-0.0053148
1	-0.00373832	-0.0094808	-0.0068494	-0.0030425	-0.0042895
1	-0.0293332	-0.0255739	-0.0237149	-0.0258134	-0.0268732
1	-0.00181627	-0.0046521	-0.0043044	-0.0033303	-0.0050413
1	-0.0137166	-0.0157021	-0.0130389	-0.0119453	-0.0117252
1	-0.0133699	-0.010663	-0.0117432	-0.0145677	-0.0134276
1	-0.0104695	-0.0142549	-0.0114001	-0.0083725	-0.0071531
1	-0.0267105	-0.0270645	-0.0243288	-0.0277527	-0.0215265
1	-0.0169226	-0.0146073	-0.0155605	-0.0193581	-0.0174916
1	-0.0136333	-0.009568	-0.0076955	-0.0043832	-0.0069913
1	-0.010209	-0.0099875	-0.0089444	-0.0098525	-0.0068528
1	-0.0161671	-0.0146515	-0.0167244	-0.0169792	-0.0132465
1	-0.00738645	-0.0110229	-0.01044	-0.0090587	-0.0079582
1	-0.0103409	-0.0104897	-0.0126625	-0.014948	-0.0127429
1	-0.00225146	-0.006564	-0.0058905	-0.0007261	-0.0034012
1	-0.010653	-0.0085357	-0.0071176	-0.0067443	-0.0071741
1	-0.0205756	-0.0190412	-0.0165143	-0.0148671	-0.0133922
1	-0.0152975	-0.0122081	-0.0148613	-0.0148309	-0.0135685
1	-0.0140491	-0.0148846	-0.0117845	-0.0133531	-0.014029
1	-0.0272542	-0.0308678	-0.0286257	-0.0281939	-0.0291014
1	-0.0228426	-0.0175259	-0.0196421	-0.0273584	-0.0240138
1	-0.0188708	-0.0128113	-0.0187617	-0.0176745	-0.0187839
1	-0.0126887	-0.0114624	-0.0087033	-0.0099547	-0.0051273
1	-0.00787832	-0.0123218	-0.0106291	-0.0100994	-0.0078717
2	-0.0045732	-0.0051301	-0.0040598	-0.0071354	-0.0060832
2	-0.0049487	-0.0009249	-0.0046256	-0.0083686	-0.0021852
2	0.0012886	-0.0024612	-0.0034807	-0.0059033	0.0015576
2	-0.0149956	-0.0105138	-0.0090217	-0.0140687	-0.0083353
2	-0.0115976	-0.0085787	-0.0085087	-0.0106876	-0.0032733
2	-0.0045977	-0.0059227	-0.0035339	-0.0054384	-0.0029291
2	-0.0035486	-0.0014639	-0.0061532	-0.003824	-0.0048813
2	0.0002922	-0.0026983	-0.0015388	-0.0051802	-0.0047983
2	-0.001179	-0.0052275	-0.0046422	-0.0056126	-0.0087501
2	-0.0043327	-0.0068985	-0.0051178	-0.0094182	-0.0035851
2	0.0022106	-0.0046544	-0.0017064	-0.0002022	-0.0013379
2	0.0028082	0.004711	0.0047338	0.0028414	0.0052525
2	-0.0124994	-0.0084947	-0.0081553	-0.0166105	-0.008999
2	6.75e-05	0.003057	-0.002332	0.0002572	-0.000224
2	-0.0032096	-0.0033376	-0.0026527	0.0001709	0.0004815
2	-0.0001703	-0.0018591	-0.0003876	0.0023678	0.0008284
2	-0.0006834	-0.0023056	-0.001593	-0.0003355	-0.0027247
2	-0.0072741	-0.0095248	-0.0058256	-0.0104656	-0.0051225
2	-0.0017994	-0.000783	-0.0018992	0.0009254	0.0020928
2	0.0059045	0.0033578	0.0029703	0.004573	0.0048606
2	-0.0013105	-0.0020672	-0.0018326	-0.001287	-0.0005705
2	-0.001984	-0.0025563	-0.0041188	-0.0021105	-0.0030539
2	-0.0006577	-0.0026304	-0.0019953	-0.001213	-0.0019813
2	-0.004714	0.0002067	0.0002129	0.0015632	-0.0011847
2	-0.0046738	0.0014969	-0.006322	-0.009679	-0.0054779
2	-0.0094833	-0.0121482	-0.0109206	-0.0073883	-0.0058947
2	-0.0035316	-0.0027464	-0.0025642	-0.0048343	-0.00385
2	-0.0073079	-0.0109915	-0.0088286	-0.0053861	-0.003722
2	-0.0067698	-0.0127029	-0.0121052	-0.0113497	-0.0088992
2	-0.0030735	-0.0029416	-0.0005671	-0.0021572	-0.0021866
2	-0.0015298	-0.0017236	-0.000837	-0.0024972	-0.002623
2	-0.0034135	-0.0039357	-0.002829	-0.0025245	-0.0019369
2	-0.0107221	-0.0111934	-0.0110693	-0.0139032	-0.0110615
2	-0.0044476	-0.0047664	-0.005391	-0.0044684	-0.0049338
2	0.0005581	-0.0006174	0.0020297	0.002577	0.0032569
2	-0.004505	0.0062865	0.0060756	-0.0034044	-0.0007205
2	0.0009277	-0.0002119	0.0012963	0.0051588	0.000573
2	-0.000802	-0.0054972	-0.0035766	-0.0054917	-0.0029701
2	-0.0084837	-0.0038499	-0.0048424	-0.0049302	-0.0013531
2	-0.0016134	0.002601	-8.73e-05	0.0021048	0.0021764
