# Supplementary material for: Mapping the effects of pregnancy on resting state brain activity, white matter microstructure, neural metabolite concentrations and grey matter architecture
Source: Nat Commun. 2022 Nov 22;13:6931. doi: 10.1038/s41467-022-33884-8 (PMC9681770; doi:10.1038/s41467-022-33884-8)
Supplement: Supplementary file 3 — Source Data [file 41467_2022_33884_MOESM3_ESM.zip › Source Data/Source Data 2.xlsx]

## Sheet: Sheet1
group (1=pregnancy group, 2=control group)	Change in DMN coherence from pre to post
1	0.2
1	1.19
1	-0.41
1	-0.05
1	1.22
1	0.9
1	-0.47
1	1.02
1	0.57
1	-0.26
1	0.89
1	0.56
1	0.33
1	0.95
1	0.17
1	0.48
1	0.43
1	0.24
1	1.42
1	0.79
1	1.37
1	0.57
1	0.12
1	1.17
1	0.69
1	0.55
1	0.53
1	1.1
1	1.97
1	-0.05
1	0.68
1	1.81
1	0.47
1	0.05
1	-1.01
1	0.22
1	0.25
1	0.73
1	0.84
1	0.92
2	-0.18
2	-0.32
2	-0.13
2	0.59
2	0.21
2	0.86
2	0.45
2	-0.61
2	-0.75
2	0.84
2	0.04
2	0.17
2	0.41
2	0.76
2	-0.53
2	-1.02
2	-1.12
2	-0.48
2	0.43
2	0.47
2	0.41
2	-1.22
2	-0.4
2	-1.22
2	-0.03
2	0.83
2	-0.55
2	0.29
2	-0.72
2	-1.2
2	1.09
2	0.34
2	-0.45
2	0.48
2	-1.3
2	0.19
