# Supplementary material for: Mapping the effects of pregnancy on resting state brain activity, white matter microstructure, neural metabolite concentrations and grey matter architecture
Source: Nat Commun. 2022 Nov 22;13:6931. doi: 10.1038/s41467-022-33884-8 (PMC9681770; doi:10.1038/s41467-022-33884-8)
Supplement: Supplementary file 3 — Source Data [file 41467_2022_33884_MOESM3_ESM.zip › Source Data/Source Data 3.xlsx]

## Sheet: Sheet1
		L Hippocampus	L Superior Frontal	L Hippocampus	R Superior Frontal	R Hippocampus	LR Cerebellum
Post-Baseline (Pre)	mean	-0.00621923	-0.0173967	-0.0110275	-0.0189782	-0.0130298	-0.0132101
	SEM	0.00114005	0.00162204	0.00100043	0.00166869	0.0013702	0.00120159
Post+1y-Baseline (Pre)	mean	-0.00341192	-0.0091679	-0.00579996	-0.0100233	-0.00664766	-0.00548649
	SEM	0.00125741	0.00135227	0.00106762	0.0012403	0.00139753	0.000898702
